# Supplementary material for: Multiple Pulse Amperometry—An Antifouling Approach for Nitrite Determination Using Carbon Fiber Microelectrodes
Source: Molecules. 2023 Jan 2;28(1):387. doi: 10.3390/molecules28010387 (PMC9824076; doi:10.3390/molecules28010387)
Supplement: Supplementary file 1 [file molecules-28-00387-s001.zip]

Archive with 1 entries (1 files):
- molecules-2094211-supplementary.pdf
